# Supplementary material for: Plastid Genome Evolution of Two Colony-Forming Benthic Ochrosphaera neapolitana Strains (Coccolithales, Haptophyta)
Source: Int J Mol Sci. 2023 Jun 22;24(13):10485. doi: 10.3390/ijms241310485 (PMC10341766; doi:10.3390/ijms241310485)
Supplement: Supplementary file 1 [file ijms-24-10485-s001.zip › Supplementary Tables.xlsx]

## Sheet: Table_S1
Supplementary Table S1. List of taxa used in this study. GenBank accession numbers in bold indicate newly determined sequences in this study.
	no	classification	Strains	18S rRNA	28S rRNA	chlB	chlL	chlN	note
	1	Haptophyta	Ochrosphaera neapolitana A15280	OQ799057	OQ799977
	2	Haptophyta	Ochrosphaera neapolitana CCAC 3688 B	OQ799058	OQ799978
	3	Haptophyta	Ochrosphaera neapolitana NIES-1395	OQ799059		OQ955870	OQ955882	OQ955861
	4	Haptophyta	Ochrosphaera neapolitana NIES-1964	OQ799060		OQ955871	OQ955883	OQ955862
	5	Haptophyta	Ochrosphaera neapolitana UTEX LB-1722	OQ799061		OQ955872	OQ955884	OQ955863
	6	Haptophyta	Ochrosphaera neapolitana CCAP932/1	FR865767.1
	7	Haptophyta	Ochrosphaera neapolitana RCC1359		EU729469.1
	8	Haptophyta	Ochrosphaera neapolitana RCC1361		EU502871.1
	9	Haptophyta	Ochrosphaera neapolitana RCC1963	KT861234.1
	10	Haptophyta	Ochrosphaera neapolitana RCC1964	KT861235.1
	11	Haptophyta	Ochrosphaera neapolitana RCC1965	KT861236.1
	12	Haptophyta	Ochrosphaera neapolitana RCC2698	KT861240.1
	14	Haptophyta	Ochrosphaera sp. CCMP2002		EU819082.1
	15	Haptophyta	Ochrosphaera sp. MBIC10476	AB183604.1
	16	Haptophyta	Ochrosphaera sp. MBTD-CMFRI	JF708125.1
	17	Haptophyta	Ochrosphaera sp. RCC2959	KT861242.1
	18	Haptophyta	Ochrosphaera sp. RCC2970	KT861243.1
	19	Haptophyta	Ochrosphaera verrucosa ALGO HAP82	AM490980.2
	20	Haptophyta	Chrysotila stiptata A12,964	OQ799062		OQ955867	OQ955875	OQ955857
	21	Haptophyta	Chrysotila stiptata A13,110	KF696663.1		OQ955868	OQ955878	OQ955858	Partial 18S rRNA sequence was acquired from the genome (NCBI)
	22	Haptophyta	Chrysotila stiptata A13,112	OQ799063		OQ955869	OQ955876	OQ955859
	23	Haptophyta	Chrysotila stiptata A13,147	OQ799064			OQ955877	OQ955860
	24	Haptophyta	Chrysotila dentata CAWP39		MW177921.1
	25	Haptophyta	Chrysotila dentata isolate CCAP 904/1	MG022746.1
	26	Haptophyta	Chrysotila placolithoides ALGO HAP59bis	AM490977.2
	27	Haptophyta	Chrysotila placolithoides RCC1401		EU502876.1
	28	Haptophyta	Chrysotila sp. 1 JIK-2013 A13255		KF696630.1
	29	Haptophyta	Chrysotila sp. 1 JIK-2013 A13797		KJ020919.1
	30	Haptophyta	Chrysotila sp. 1 JIK-2013 A13798		KJ020920.1
	31	Haptophyta	Chrysotila sp. 1 JIK-2013 A13799		KJ020921.1
	32	Haptophyta	Chrysotila sp. 1 JIK-2013 A13801		KJ020922.1
	33	Haptophyta	Ruttnella lamellosa A12,715	OQ799066			OQ955879	OQ955864
	34	Haptophyta	Ruttnera lamellosa A13,109	OQ799067		OQ955874	OQ955880	OQ955865
	35	Haptophyta	Ruttnera lamellosa A13,130	OQ799068		OQ955873	OQ955881	OQ955866
	36	Haptophyta	Ruttnera lamellosa ALGO HAP17	AM490998.2
	37	Haptophyta	Calcidiscus leptoporus isolate AS31	AJ544116.1
	38	Haptophyta	Calcidiscus quadriperforatus isolate ASM35	AJ544115.1
	39	Haptophyta	Calcidiscus quadriperforatus RCC1147		EU502878.1
	40	Haptophyta	Calcidiscus sp. RCC1157		EU729460.1
	41	Haptophyta	Calyptrosphaera sp. LKM-2007-1	AM490991.1
	42	Haptophyta	Calyptrosphaera sphaeroidea RCC1178		EU729466.1
	43	Haptophyta	Chrysochromulina acantha UIO024	AJ246278.1
	44	Haptophyta	Chrysochromulina campanulifera J10	AJ246273.1
	45	Haptophyta	Chrysochromulina cymbium UIO R18	AM491018.1
	46	Haptophyta	Chrysochromulina simplex UIO047	AM491021.2
	47	Haptophyta	Chrysochromulina sp. 170-E4	FN551249.1
	48	Haptophyta	Chrysochromulina tobinii CCMP291	KJ540196.1
	49	Haptophyta	Chysocampanula spinifera	AB601108.1
	50	Haptophyta	Coccolithus braarudii AC613		EU729464.1
	51	Haptophyta	Coccolithus braarudii isolate IBV73	AJ544117.1
	52	Haptophyta	Coronosphaera mediterranea	AM490986.2
	53	Haptophyta	Cruciplacolithus neohelis RCC1206		EU729467.1
	54	Haptophyta	Cruciplacolithus sp. RCC2977	KT861231.1
	55	Haptophyta	Diacronema lutheri NIVA-4/92	JAGTXO010000024.1
	56	Haptophyta	Diacronema sp. A13,432	OQ799065
	57	Haptophyta	Diacronema viridis	DQ075201.1
	58	Haptophyta	Diacronema vlkianum CCMP504	AF106056.1
	59	Haptophyta	Diacronema vlkianum HAP67	AJ515246.1
	60	Haptophyta	Emiliania huxleyi CCMP1516	XM_005765611.1
	61	Haptophyta	Emiliania huxleyi CCMP625	U40924.1
	62	Haptophyta	Emiliania huxleyi RCC912	EU106764.1
	63	Haptophyta	Exanthemachrysis gayraliae B20W	AF102372.1
	64	Haptophyta	Haptolina brevifila MBIC10518	AB058358.1
	65	Haptophyta	Haptolina sp. RCC2300	JF794056.1
	66	Haptophyta	Helladosphaera sp. LKM-2007-1	AM490992.2
	67	Haptophyta	Helladosphaera sp. RCC1182		EU729465.1
	68	Haptophyta	Hymenomonas coronata ALGO HAP58 bis	AM490982.2
	69	Haptophyta	Hymenomonas globosa ALGO HAP30	AM490981.2
	70	Haptophyta	Hymenomonas globosa RCC1338		EU502872.1
	71	Haptophyta	Hymenomonas lacuna RCC1340		EU502873.1
	72	Haptophyta	Isochrysis galbana UIO102	AJ246266.1
	73	Haptophyta	Isochrysis litoralis ALGO HAP18	AM490996.2
	74	Haptophyta	Isochrysis nuda AC49	KC888114.1
	75	Haptophyta	Oolithotus fragilis ALGO AS641	AM491026.2
	76	Haptophyta	Pavlomulina ranunculifomis NIES-3900	LC599498.1
	77	Haptophyta	Pavlomulina ranunculifomis RCC-3430	LC603171.1
	78	Haptophyta	Pavlova ennorea AC253	JF714242.1
	79	Haptophyta	Pavlova gyrans ISR80-3	AF106055.1
	80	Haptophyta	Phaeocystis antarctica CCMP1374	KF925339.1
	81	Haptophyta	Phaeocystis cordata	AF163147.1
	82	Haptophyta	Phaeocystis cordata CCMP2495		FJ696921.1/EU729459.1
	83	Haptophyta	Phaeocystis globosa CCMP1524	AF182109.1
	84	Haptophyta	Phaeocystis jahnii	AF163148.1
	85	Haptophyta	Phaeocystis sp. CCMP2710	KF422610.1
	86	Haptophyta	Phaeocystis sp. JD-2012 isolate Oki35 symbiont		JX660794.1
	87	Haptophyta	Phaeocystis sp. JD-2012 isoltae Vil81 symbiont		JX660808.1
	88	Haptophyta	Phaeocystis sp. JD-2012 isoltae Vil84 symbiont		JX660809.1
	89	Haptophyta	Phaeocystis sp. JD-2012 isoltae Vil85 symbiont		JX660810.1
	90	Haptophyta	Phaeocystis sp. JD-2012 isoltae Vil86 symbiont		JX660811.1
	91	Haptophyta	Phaeocystis sp. JD-2012 isoltae Vil96 symbiont		JX660813.1
	92	Haptophyta	Platychrysis sp. MBIC10528	AB183611.1
	93	Haptophyta	Pleurochrysis dentata RCC1400		EU729468.1
	94	Haptophyta	Prymnesium polylepis isolate B1511	AJ004867.1
	95	Haptophyta	Prymnesium simplex isolate DHmm2W3	KU561118.1
	96	Haptophyta	Prymnesium sp. ALGO HAPPM	AM491006.1
	97	Haptophyta	Syracosphaera pulchra ALGO-GK17	AM490987.2
	98	Haptophyta	Tisochrysis lutea AC102	KC888118.1
	99	Haptophyta	Umbilicosphaera hulburtiana ALGO NS3A	AM490993.2
	100	Haptophyta	Umbilicosphaera hulburtiana RCC1474		EU729463.1
	101	Haptophyta	Umbilicosphaera sibogae isolate ETH4728	AJ544118.1
	102	Haptophyta	Umbilicosphaera sibogae RCC1468		EU729461.1
	103	Haptophyta	Umbilicosphaera sibogae var. foliosa RCC1470		EU729462.1
	104	Haptophyta	Umbilicosphaera sp. RCC6252	MN604364.1
	105	Alveolate	Vitrella braasicaformis CCMP3155			ADJ66598.1	ADJ66645.1	ADJ66644.1
	106	Cryptophyta	Storeatula sp. CCMP1868			ASO75960.1	ASO75877.1	ASO75878.1
	107	Rhodophyta	Bangia fuscopurpurea OUCPT01			AKE98878.1	AKE98791.1	AKE98792.1
	108	Rhodophyta	Calliarthron tuberculosum			AGA63852.1	AGA63773.1	AGA63772.1
	109	Rhodophyta	Corallina ferreyrae voucher UC 1404138			QBL75673.1	QBL75594.1	QBL75593.1
	110	Rhodophyta	Dermonema virens isolate J.0258			SCW21371.1	SCW21278.1	SCW21277.1
	111	Rhodophyta	Galdieria sulphuraria 074W			AIG92520.1	AIG92618.1	AIG92619.1
	112	Rhodophyta	Helminthocladia australis isolate J.0167			SCW21987.1	SCW21894.1	SCW21893.1
	113	Rhodophyta	Hommersandiophycus borowitzkae isolate HV00480			SCW22190.1	SCW22098.1	SCW22097.1
	114	Rhodophyta	Lithothamnion sp.			AYR05849.1	AYR05970.1	AYR05969.1
	115	Rhodophyta	Palmaria decipiens voucher LMS000004			QIC19550.1	QIC19472.1	QIC19471.1
	116	Rhodophyta	Porphyra purpurea			AAC08164.1	AAC08073.1	AAC08074.1
	117	Rhodophyta	Pyropia endiviifolia			ALL97228.1	ALL97154.1	ALL97155.1
	118	Rhodophyta	Renouxia sp.			AYR06250.1	AYR06375.1	AYR06374.1
	119	Rhodophyta	Scinaia undulata isolate J.0081			SCW23417.1	SCW23323.1	SCW23322.1
	120	Rhodophyta	Synarthrophyton chejuense			AYR05746.1	AYR05667.1	AYR05666.1
	121	Rhodophyta	Wildemania schizophylla voucher UC 306400			AKS28421.1	AKS28330.1	AKS28331.1
	122	Stramenopiles	Ectocarpus siliculosus Ec32			CAV31268.1	CAV31290.1	CAV31291.1
	123	Stramenopiles	Toxarium undulatum ECT3802			AOS86565.1	AOS86640.1	AOS86641.1
	124	Viridiplantae	Asterarcys sp. GP-2019			QFK68988.1	QFK69025.1	QFK68975.1
	125	Viridiplantae	Pseudopediastrum sp. CL0201VA			YP_009492241.1	YP_009492285.1	YP_009492224.1
	126	Viridiplantae	Thuja occidentalis			YP_009629231.1	YP_009629311.1	YP_009629310.1
	127	Viridiplantae	Trebouxia sp. TR9			YP_009725365.1	YP_009725366.1	YP_009725367.1
	128	Viridiplantae	Trebouxiophyceae sp. MX-AZ01			YP_006666451.1	YP_006666468.1	YP_006666469.1
	129	Archaea	Candidatus Altiarchaeales archaeon WOR SM1 SCG			ODS40327.1	ODS40814.1	ODS40326.1
	130	Archaea	Euryarchaeota archaeon TMED255			OUX22571.1	OUX22569.1	OUX22572.1
	131	Archaea	Methanobacteriaceae archaeon 41 258			KUK01140.1	KUK00652.1	KUK01140.1
	132	Bacteria	Acidiphilium sp. 21-60-14			OYV71443.1	OYV71445.1	OYV71442.1
	133	Bacteria	Ahrensia sp. R2A130			WP_009758352.1	WP_009758350.1	WP_009758353.1
	134	Bacteria	Alphaproteobacteria bacterium HGW-Alphaproteobacteria-1			PKQ11597.1	PKQ11617.1	PKQ11596.1
	135	Bacteria	Alphaproteobacteria bacterium PA4			OYU15995.1	OYU16360.1	OYU16357.1
	136	Bacteria	Alphaproteobacterium AAP38			WP_054166380.1	WP_054166367.1	WP_054166364.1
	137	Bacteria	Altererythrobacter sp. BO-6			WP_165196589.1	WP_165198205.1	WP_165196587.1
	138	Bacteria	Aurantimonas sp. 22II-16-19i			WP_083592744.1	WP_083592745.1	WP_083592743.1
	139	Bacteria	Belnapia sp. F-4-1			WP_043360919.1	WP_043360866.1	WP_043360858.1
	140	Bacteria	Betaproteobacteria Bacterium HGW-Betaproteobacteria-3			PKO42327.1	PKO42354.1	PKO42312.1
	141	Bacteria	Betaproteobacteria Bacterium TMED100			OUV31118.1	OUV31116.1	OUV31119.1
	142	Bacteria	Betaproteobacteria Bacterium TMED156			OUV99438.1	OUW05392.1	OUV99437.1
	143	Bacteria	Betaproteobacteria Bacterium TMED41			OUT98573.1	OUT98555.1	OUT98578.1
	144	Bacteria	Betaproteobacteria Bacterium TMED82			OUV03583.1	OUV03603.1	OUV03725.1
	145	Bacteria	Betaproteobacteria Bacterium UKL13-2			AMS32295.1	AMS32294.1	AMS32296.1
	146	Bacteria	Betaproteobacterium AAP51			WP_082361548.1	WP_054152597.1	WP_054152595.1
	147	Bacteria	Betaproteobacterium AAP99			WP_054124815.1	WP_156303445.1	WP_054124814.1
	148	Bacteria	Blastomonas sp. AAP53			WP_026091793.1	WP_017672669.1	WP_017672666.1
	149	Bacteria	Bosea sp. Leaf344			WP_056709452.1	KQU55171.1	WP_056709615.1
	150	Bacteria	Bradyrhizobium sp. CCH5-F6			WP_061025522.1	WP_061025545.1	WP_061025542.1
	151	Bacteria	Brevundimonas sp. AAP58			WP_054109929.1	KPF83882.1	WP_054109945.1
	152	Bacteria	Burkholderiales bacterium 28-67-8			OYY63353.1	OYY62873.1	OYY62876.1
	153	Bacteria	Burkholderiales bacterium 8X			WP_159856200.1	WP_159856202.1	WP_159856199.1
	154	Bacteria	Burkholderiales bacterium PBB1			OYT99649.1	OYU00266.1	OYU00269.1
	155	Bacteria	Burkholderiales bacterium PBB2			OYU27503.1	OYU27505.1	OYU27502.1
	156	Bacteria	Burkholderiales bacterium RIFCSPHIGHO2 12 FULL 69 20			OGA99456.1	OGA99454.1	OGA99457.1
	157	Bacteria	Butyrivibrio sp. AE2032			WP_034444186.1	WP_034444194.1	WP_034444189.1
	158	Bacteria	Candidatus Chloroploca sp. Khr17			WP_129673284.1	WP_129671508.1	WP_129671511.1
	159	Bacteria	Caulobacteraceae bacterium PMMR1			WP_031447801.1	WP_031447799.1	WP_081907827.1
	160	Bacteria	Chelativorans sp. ZYF759			WP_169287558.1	WP_169287556.1	WP_169287559.1
	161	Bacteria	Chloracidobacterium sp. CP2 5A			OYT70592.1	OYT71911.1	OYT72022.1
	162	Bacteria	Chlorobaculum sp. 24CR			WP_129050881.1	WP_129050950.1	WP_129050948.1
	163	Bacteria	Chlorobium sp. KB01			WP_076793036.1	WP_076791265.1	WP_076793034.1
	164	Bacteria	Chloroflexales bacterium ZM16-3			WP_129680937.1	WP_129680939.1	WP_129683255.1
	165	Bacteria	Chloroflexi bacterium AL-N1			NOK63182.1	NOK58387.1	NOK58390.1
	166	Bacteria	Chloroflexus sp. MS-G			WP_031459827.1	WP_031461186.1	WP_031461183.1
	167	Bacteria	Ectothiorhodospira sp. BSL-9			WP_063465705.1	WP_063466247.1	WP_063465704.1
	168	Bacteria	Erythrobacter sp. AP23			WP_067695132.1	WP_067695101.1	WP_067695109.1
	169	Bacteria	Gamma Proteobacterium HIMB55			WP_009470403.1	WP_009470388.1	WP_009470385.1
	170	Bacteria	Gamma Proteobacterium NOR5-3			WP_009021769.1	WP_009021767.1	WP_009021770.1
	171	Bacteria	Hydrogenophaga sp. IBVHS1			WP_086124152.1	WP_086124150.1	WP_086124153.1
	172	Bacteria	Hyphomicrobium sp. 12-62-95			OYW54356.1	OYW54358.1	OYW54355.1
	173	Bacteria	Hyphomonadaceae bacterium UKL13-1			AMS30386.1	AMS31124.1	AMS30406.1
	174	Bacteria	Ideonella sp. A 288			WP_088280075.1	WP_088279801.1	WP_088280074.1
	175	Bacteria	Jacksonvillea sp. ISTCYN1			WP_162546005.1	WP_162545852.1	WP_162546474.1
	176	Bacteria	Jannaschia sp. CCS1			WP_011453286.1	ABD53075.1	WP_011453287.1
	177	Bacteria	Labrenzia sp. PT13C1			WP_133947982.1	WP_133948009.1	WP_133948015.1
	178	Bacteria	Limnohabitans sp. 2KL-17			WP_108407663.1	WP_108407661.1	WP_108407664.1
	179	Bacteria	Loktanella sp. 1ANDIMAR09			KQB96522.1	KQB96520.1	KQB96523.1
	180	Bacteria	Maribius sp. THAF1			WP_124110571.1	QFU10259.1	WP_124110099.1
	181	Bacteria	Marine Gamma Proteobacterium HTCC2080			WP_007234729.1	WP_007234715.1	WP_007234712.1
	182	Bacteria	Marivita sp. XM-24bin2			PWL34110.1	PWL34112.1	PWL34109.1
	183	Bacteria	Methylibium sp. NZG			KNZ32837.1	KNZ32872.1	KNZ32949.1
	184	Bacteria	Methylibium sp. Pch-M			WP_129448255.1	WP_129448256.1	WP_129448254.1
	185	Bacteria	Methylibium sp. Root1272			WP_056315555.1	WP_056315559.1	WP_056315553.1
	186	Bacteria	Methylobacterium sp. 4-46			WP_012333479.1	WP_012333316.1	WP_012333497.1
	187	Bacteria	Methylobacterium sp. BK227			WP_132366617.1	WP_132367578.1	WP_132367575.1
	188	Bacteria	Methylocystis sp. SB2			WP_029648431.1	WP_029649209.1	WP_029648432.1
	189	Bacteria	Methyloversatilis sp. 12-65-5			OYW28908.1	OYW34067.1	OYW33989.1
	190	Bacteria	Methyloversatilis sp. RAC08			WP_069039378.1	AOF80920.1	WP_069039379.1
	191	Bacteria	Paracraurococcus sp. NE82			WP_132284249.1	WP_132284247.1	WP_132284251.1
	192	Bacteria	Phaeobacter sp. 22II1-1F12B			WP_088634345.1	WP_088634455.1	WP_088634346.1
	193	Bacteria	Polynucleobacter sp. MWH-Adler-W8			WP_072583909.1	WP_072583897.1	WP_083564296.1
	194	Bacteria	Porphyrobacter sp. HL-46			WP_036798988.1	WP_036798983.1	WP_036798990.1
	195	Bacteria	Prosthecochloris sp. GSB1			WP_094083360.1	WP_094082899.1	WP_094083361.1
	196	Bacteria	Proteobacteria bacterium SG bin5			OQW43779.1	OQW43001.1	OQW42998.1
	197	Bacteria	Pseudacidovorax sp. RU35E			WP_076511334.1	WP_076511332.1	WP_076511335.1
	198	Bacteria	Pseudobutyrivibrio sp. ACV-2			WP_090298059.1	WP_090298052.1	WP_090298056.1
	199	Bacteria	Pseudorhodobacter sp. MZDSW-24AT			WP_100198118.1	WP_100198120.1	WP_100198117.1
	200	Bacteria	Pseudorhodoferax sp. Leaf267			WP_056182820.1	WP_056182812.1	WP_056182823.1
	201	Bacteria	Pseudorhodoferax sp. Leaf274			WP_056902527.1	WP_056902525.1	WP_056902528.1
	202	Bacteria	Rhizobacter sp. Root404			WP_056461869.1	WP_056461863.1	WP_056461872.1
	203	Bacteria	Rhizobiales bacterium CCH3-A5			WP_068178925.1	WP_082736394.1	WP_068182500.1
	204	Bacteria	Rhizobium sp. AAP43			WP_054158851.1	WP_054158849.1	WP_054158852.1
	205	Bacteria	Rhizobium sp. EC-SD404			WP_151984186.1	WP_151984184.1	WP_151984187.1
	206	Bacteria	Rhodobacter sp. CZR27			WP_096786193.1	WP_096786195.1	WP_096786192.1
	207	Bacteria	Rhodobacteraceae bacterium EhC02			WP_068289516.1	WP_068289513.1	WP_068289518.1
	208	Bacteria	Rhodobacteraceae bacterium HLUCCA08			KPP92129.1	KPP92127.1	KPP92130.1
	209	Bacteria	Rhodospirillales bacterium 20-60-12			OYV53828.1	OYV53826.1	OYV53847.1
	210	Bacteria	Rhodospirillales bacterium 20-64-7			OYV33510.1	OYV40328.1	OYV40334.1
	211	Bacteria	Roseibium sp. RKSG952			WP_155142524.1	WP_155142520.1	WP_155142526.1
	212	Bacteria	Roseiflexus sp. RS-1			WP_011957961.1	WP_011956643.1	WP_011956645.1
	213	Bacteria	Roseobacter sp. CCS2			WP_008232284.1	WP_008232282.1	WP_008232285.1
	214	Bacteria	Roseomonas sp. AR75			WP_137181302.1	WP_137181304.1	WP_137181301.1
	215	Bacteria	Ruegeria sp. HKCCD4884			WP_171668535.1	WP_171668521.1	WP_171668518.1
	216	Bacteria	Salinisphaera sp. Q1T1-3			WP_120099080.1	WP_120099065.1	WP_120099062.1
	217	Bacteria	Shimia sp. WX04			WP_147127652.1	WP_147127691.1	WP_147127653.1
	218	Bacteria	Tabrizicola sp. TH137			WP_101920920.1	WP_101920941.1	WP_101920939.1
	219	Bacteria	Tateyamaria sp. Alg231-49			WP_054109929.1	WP_108838765.1	WP_108838768.1
	220	Bacteria	Tateyamaria sp. syn59			WP_147113361.1	WP_147113474.1	WP_147113466.1
	221	Bacteria	Thalassobium sp. R2A62			WP_009158202.1	WP_009157981.1	WP_009157406.1
	222	Bacteria	Thalassococcus sp. S3			WP_130410146.1	WP_130410203.1	WP_130410200.1
	223	Bacteria	Thiocapsa sp. KS1			WP_093192188.1	WP_093192190.1	WP_093189798.1
	224	Bacteria	Thiohalocapsa sp. ML1			WP_058556931.1	WP_058556957.1	WP_058556958.1
	225	Bacteria	Tropicibacter sp. LMIT003			WP_121633976.1	WP_121630123.1	WP_121630126.1
	226	Bacteria	Tropicimonas sp. IMCC34043			WP_116132311.1	WP_116133760.1	WP_116132296.1
	227	Bacteria	Uncultured Proteobacterium DelRiverFos13D03			AAX48147.1	AAX48149.1	AAX48145.1
	228	Bacteria	Variovorax sp. KK3			WP_077001906.1	WP_077001908.1	WP_083745633.1
	229	Cyanobacteria	Anabaena sp. 90			AFW94272.1	AFW96085.1	WP_015079918.1
	230	Cyanobacteria	Aphanocapsa feldmannii 288cV			TGG79498.1	TGG79497.1	TGG79499.1
	231	Cyanobacteria	Candidatus Synechococcus spongiarum 15L			KKZ13976.1	KKZ13984.1	KKZ13977.1
	232	Cyanobacteria	Cyanobium sp. Baikal-G2			PHX67606.1	PHX67605.1	PHX67607.1
	233	Cyanobacteria	Cyanobium sp. CACIAM 14			KEF43177.1	KEF43179.1	KEF43176.1
	234	Cyanobacteria	Leptolyngbya sp. BC1307			WP_121970321.1	WP_121970330.1	WP_121970322.1
	235	Cyanobacteria	Oscillatoriales cyanobacterium CG2 30 44 21			OIP72227.1	OIP72228.1	OIP72232.1
	236	Cyanobacteria	Prochlorococcus marinus str. MIT 9303			A2C7T5.1	A2C7T4.1	A2C7T6.1
	237	Cyanobacteria	Prochlorococcus sp. MED105			MAK08116.1	MAK08117.1	MAK08115.1
	238	Cyanobacteria	Pseudanabaena sp. ABRG5-3			WP_126388271.1	WP_126390369.1	WP_126388273.1
	239	Cyanobacteria	Synechococcaceae bacterium WB4 1 0192			NBW62496.1	NBW62495.1	NBW62497.1
	240	Cyanobacteria	Synechococcales bacterium UBA10510			HBH74671.1	HBH74673.1	HBH74670.1
	241	Cyanobacteria	Synechococcales cyanobacterium H12SWP bin.12			NCG15581.1	NCG15580.1	NCG15582.1
	242	Cyanobacteria	Synechococcus sp. CC9311			WP_011619889.1	WP_011619890.1	WP_011619888.1
	243	Cyanobacteria	Synechococcus sp. RCC307			WP_043737035.1	WP_043737038.1	WP_011935981.1
	244	Cyanobacteria	Uncultured marine type-A Synechococcus 4O4			ABB92189.1	ABB92190.1	ABB92188.1

## Sheet: table_S2
Supplementary Table S2. Plastid genome information used in this study.
Taxonomic group	Family	Species	Strain	plastid	Abbrebiation
Haptophyte	Palvovophyceae	Diacronema lutheri	ATCC50092	KC573041.1	DlutA
Haptophyte	Palvovophyceae	Diacronema lutheri	NIVA-4/92	MT364382.1	DlutN
Haptophyte	Pavlomulinaceae	Pavlomulina ranunculiformis	NIES-3900	LC564893.1	Pranu
Haptophyte	Coccolithophyceae	Phaeocystis antarctica	CCMP1374	JN117275.2	Panta
Haptophyte	Coccolithophyceae	Phaeocystis globosa	Pg-G	KC900889.1	Pglob
Haptophyte	Coccolithophyceae	Chrysochromulina tobinii	CCMP291	KJ201907.2	Ctobi
Haptophyte	Coccolithophyceae	Chrysochromulina parva	-	MG520331.1	Cpav
Haptophyte	Coccolithophyceae	Isochrysis galbana	OA3011	MT304829.1	Igalb
Haptophyte	Coccolithophyceae	Tisochrysis lutea	CCAP-927/14	NC040291.1	Tlute
Haptophyte	Coccolithophyceae	Emiliania huxleyi	CCMP1516	JN022705.1	Ehux1
Haptophyte	Coccolithophyceae	Emiliania huxleyi	CCMP373	AY741371.1	Ehux3
Haptophyte	Coccolithophyceae	Ochrosphaera neapolitana	CCAC 3688 B	submitting	OneaC
Haptophyte	Coccolithophyceae	Ochrosphaera neapolitana	A15280	submitting	OneaA
Rhodophyte	Cyanidiaceae	Galdieria sulphuraria	074W	KJ700459.1	Gsulp
Rhodophyte	Bangiophyceae	Porphyra umbilicalis	-	MF385003.1	Pumbi
Rhodophyte	Bangiophyceae	Bangia fuscopurpurea	OUCPT01	KP714733.1	Bfusc
Rhodophyte	Compsopogonophyceae	Rhodochaete parvula	CCMP3232	KX284728.3	Rparv
Rhodophyte	Compsopogonophyceae	Erythrotrichia carnea	CCMP3225	KX284721.2	Ecarn
Rhodophyte	Porphyridiaceae	Porphyridium purpureum	CCMP1328	MF401423.1	Ppurp
Rhodophyte	Porphyridiaceae	Porphyridium sordidum	CCAP1380	KX284720.1	Psord
Rhodophyte	Stylonematophyceae	Bangiopsis subsimplex	LB2854	KY709207.1	Bsubs
Rhodophyte	Florideophyceae	Gracilaria chorda	-	KX284722.1	Gchor
Rhodophyte	Florideophyceae	Gelidium elegans	-	KT266786.1	Geleg
Cryptophyte	Chroomonadaceae	Chroomonas mesostigmatica	CCMP1168	KY860574.1	Cmeso
Cryptophyte	Geminigeraceae	Guillardia theta	CCMP2712	NC_000926.1	Gthet
Cryptophyte	Geminigeraceae	Teleaulax amphioxeia	HACCP-CR01	KP899713.1	Tamph
Cryptophyte	Pyrenomonadaceae	Storeatula sp.	CCMP1868	KY856940.1	Ssp.
Cryptophyte	unidentified	Cryptophyta sp.	CCMP2293	MK798155.1	Csp.
Stramenopile	Phaeophyceae	Ectocarpus siliculosus	EC32	FP102296.1	Esili
Stramenopile	Coscinodiscophyceae	Thalassiosira oceanica	CCMP1005	GU323224.1	Tocea
Stramenopile	Bacillariophyceae	Fistulifera solaris	JPCC DA0580	AP011960.1	Fsola
Stramenopile	Pelagophyceae	Aureococcus anophagefferens	CCMP1507	GQ231542.1	Aanop
Alveolate	Chromeraceae	Chromera velina	CCMP2878	NC_014340.2	Cveil
Alveolate	Vitrellaceae	Vitrella brassicaformis	CCMP3155	NC_014345.1	Vbras

## Sheet: Table_S3
Supplementary Table S3. Gene content in haptophyte plastid genomes.
gene	OG_number	Kegg	KEGG Orthology	DlutN	DlutA	Pranu	Panta	Pglob	Cparv	Ctobi	Ehux1	Ehux3	galbana	Tlute	OneaC	OneaA	gene count	memo
atpA	OG0000021	K02111	atp synthesis	QKE31155.1	AGE93801.1	BCG67721.1	AEK26817.1	AGO44953.1	AUS84349.1	AHY04322.1	YP_277370.1	AAX13869.1	QKW88464.1	AUM82497.1	atpA	atpA	13
atpB	OG0000085	K02112	atp synthesis	QKE31179.1	AGE93824.1	BCG67691.1	AEK26793.1	AGO44927.1	AUS84429.1	AHY04402.1	YP_277339.1	AAX13838.1	QKW88439.1	AUM82473.1	atpB	atpB	13
atpE	OG0000086	K02114	atp synthesis	QKE31178.1	AGE93823.1	BCG67692.1	AEK26792.1	AGO44926.1	AUS84430.1	AHY04403.1	YP_277338.1	AAX13837.1	QKW88438.1	AUM82472.1	atpE	atpE	13
atpF	OG0000019	K02109	atp synthesis	QKE31157.1	AGE93803.1	BCG67719.1	AEK26819.1	AGO44955.1	AUS84347.1	AHY04320.2	YP_277368.1	AAX13867.1	QKW88462.1	AUM82495.1	atpF	atpF	13
atpG	OG0000018	K02109	atp synthesis	QKE31158.1	AGE93804.1	BCG67718.1	AEK26820.1	AGO44956.1	AUS84346.1	AHY04319.1	YP_277367.1	AAX13866.1	QKW88461.1	AUM82494.1	atpG	atpG	13
atpH	OG0000017	K02110	atp synthesis	QKE31159.1	AGE93805.1	BCG67717.1	AEK26821.1	AGO44957.1	AUS84345.1	AHY04318.1	YP_277366.1	AAX13865.1	QKW88460.1	AUM82493.1	atpH	atpH	13
atpI	OG0000016	K02108	atp synthesis	QKE31160.1	AGE93806.1	BCG67716.1	AEK26822.1	AGO44958.1	AUS84344.1	AHY04317.1	YP_277365.2	AAX13864.1	QKW88459.1	AUM82492.1	atpI	atpI	13
cbbX	OG0000076	*	atp synthesis	QKE31134.1	AGE93780.1	BCG67752.1	AEK26751.1	AGO44883.1	AUS84420.1	AHY04393.1	YP_277388.1	AAX13887.1	QKW88501.1	AUM82527.1	cbbX	cbbX	13
rbcL	OG0000006	K01601	Carbohydrate metabolism	QKE31092.1	AGE93739.1	BCG67665.1	AEK26833.1	AGO44971.1	AUS84331.1	AHY04304.2	YP_277313.1	AAX13812.1	QKW88466.1	AUM82499.1	rbcL	rbcL	13
rbcS	OG0000005	K01602	Carbohydrate metabolism	QKE31093.1	AGE93740.1	BCG67666.1	AEK26834.1	AGO44972.1	AUS84330.1	AHY04303.1	YP_277314.1	AAX13813.1	QKW88465.1	AUM82498.1	rbcS	rbcS	13
clpC	OG0000087	K03696	Chaperones and folding catalysts	QKE31105.1	AGE93752.1	BCG67762.1	AEK26791.1	AGO44925.1	AUS84431.1	AHY04404.1	YP_277337.1	AAX13836.1	QKW88437.1	AUM82471.1	clpC	clpC	13
minD	OG0000058	K03609	Chromosome and associated proteins	QKE31166.1	AGE93812.1	BCG67695.1	AEK26807.1	AGO44943.1	AUS84392.1	AHY04365.1	YP_277381.1	AAX13880.1	QKW88486.1	AUM82513.1	minD	minD	13
minE	OG0000143	K03608	Chromosome and associated proteins			BCG67694.1											1
atpD	OG0000020	K02113	photosynthesis	QKE31156.1	AGE93802.1	BCG67720.1	AEK26818.1	AGO44954.1	AUS84348.1	AHY04321.1	YP_277369.1	AAX13868.1	QKW88463.1	AUM82496.1	atpD	atpD	13
petA	OG0000071	K02634	Photosynthesis	QKE31099.1	AGE93746.1	BCG67676.1	AEK26747.1	AGO44878.1	AUS84414.1	AHY04387.1	YP_277330.1	AAX13829.1	QKW88472.1	AUM82505.1	petA	petA	13
petB	OG0000065	K02635	Photosynthesis	QKE31103.1	AGE93750.1	BCG67658.1	AEK26783.1	AGO44916.1	AUS84404.1	AHY04377.1	YP_277309.1	AAX13808.1	QKW88426.1	AZW07321.1	petB	petB	13
petD	OG0000064	K02637	Photosynthesis	QKE31104.1	AGE93751.1	BCG67657.1	AEK26784.1	AGO44917.1	AUS84403.1	AHY04376.1	YP_277310.1	AAX13809.1	QKW88427.1	AUM82461.1	petD	petD	13
petG	OG0000075	K02640	Photosynthesis	QKE31145.1	AGE93791.1	BCG67684.1	AGJ03431.1	AGO44882.1	AUS84419.1	AHY04392.1	YP_277389.1	AAX13888.1	QKW88502.1	AUM82528.1	petG	petG	13
petL	OG0000096	K02642	Photosynthesis			BCG67681.1	AGJ03436.1	AGO44966.1	AUS84336.1	AHY04309.1	YP_277357.1	AAX13856.1	QKW88451.1	AUM82485.1	petL	petL	11
petM	OG0000089	K02643	Photosynthesis	QKE31171.1	AGE93816.1	BCG67704.1	AGJ03433.1	AGO44922.1	AUS84433.1	AHY04406.1	YP_277354.1	AAX13853.1	QKW88433.1	AUM82467.1	petM	petM	13
petN	OG0000088	K03689	Photosynthesis	QKE31170.1	AGE93815.1	BCG67703.1	AEK26789.1	AGO44923.1	AUS84432.1	AHY04405.1	YP_277355.1	AAX13854.1	QKW88434.1	AUM82468.1	petN	petN	13
psaA	OG0000001-1	K02689	Photosynthesis	QKE31174.1	AGE93819.1	BCG67749.1	AEK26785.1	AGO44918.1	AUS84438.1	AHY04411.1	YP_277311.1	AAX13810.1	QKW88428.1	AUM82462.1	psaA	psaA	13
psaB	OG0000001-2	K02690	Photosynthesis	QKE31175.1	AGE93820.1	BCG67748.1	AEK26786.1	AGO44919.1	AUS84437.1	AHY04410.1	YP_277312.1	AAX13811.1	QKW88429.1	AUM82463.1	psaB	psaB	13
psaC	OG0000077	K02691	Photosynthesis	QKE31077.1	AGE93725.1	BCG67693.1	AEK26799.1	AGO44934.1	AUS84421.1	AHY04394.1	YP_277346.1	AAX13845.1	QKW88446.1	AUM82480.1	psaC	psaC	13
psaD	OG0000047	K02692	Photosynthesis	QKE31129.1	AGE93775.1	BCG67708.1	AEK26757.1	AGO44889.1	AUS84376.1	AHY04349.1	YP_277398.1	AAX13897.1	QKW88510.1	AUM82536.1	psaD	psaD	13
psaF	OG0000008	K02694	Photosynthesis	QKE31126.1	AGE93772.1	BCG67653.1	AEK26831.1	AGO44969.1	AUS84333.1	AHY04306.2	YP_277348.1	AAX13847.1	QKW88448.1	AUM82482.1	psaF	psaF	13
psaI	OG0000051	K02696	Photosynthesis	QKE31148.1	AGE93794.1	BCG67663.1	AEK26800.1	AGO44935.1	AUS84382.1	AHY04355.1	YP_277394.1	AAX13893.1	QKW88506.1	AUM82532.1	psaI	psaI	13
psaJ	OG0000009	K02697	Photosynthesis	QKE31127.1	AGE93773.1	BCG67654.1	AGJ03437.1	AGO44968.1	AUS84334.1	AHY04307.1	YP_277349.1	AAX13848.1	QKW88449.1	AUM82483.1	psaJ	psaJ	13
psaL	OG0000090	K02699	Photosynthesis	QKE31133.1	AGE93779.1	BCG67754.1	AEK26787.1	AGO44920.1	AUS84435.1	AHY04408.1	YP_277352.1	AAX13851.1	QKW88431.1	AUM82465.1	psaL	psaL	13
psaM	OG0000049	K02700	Photosynthesis	QKE31109.1	AGE93755.1	BCG67678.1	AGJ03432.1	AGO44888.1	AUS84380.1	AHY04353.1	YP_277396.1	AAX13895.1	QKW88508.1	AUM82534.1	psaM	psaM	13
psbA	OG0000000-1	K02703	Photosynthesis	QKE31173.1	AGE93818.1	BCG67689.1	AEK26755.1	AGO44887.1	AUS84383.1	AHY04356.1	YP_277315.1	AAX13814.1	QKW88469.1	AUM82502.1	psbA	psbA	13
psbB	OG0000082	K02704	Photosynthesis	QKE31094.1	AGE93741.1	BCG67757.1	AEK26796.1	AGO44930.1	AUS84426.1	AHY04399.2	YP_277342.1	AAX13841.1	QKW88442.1	AUM82476.1	psbB	psbB	13
psbC	OG0000063	K02705	Photosynthesis	QKE31135.1	AGE93781.1	BCG67769.1	AEK26816.1	AGO44952.1	AUS84402.1	AHY04375.1	YP_277371.1	AAX13870.1	QKW88496.1	AUM82522.1	psbC	psbC	13
psbD	OG0000000-2	K02706	Photosynthesis	QKE31136.1	AGE93782.1	BCG67768.1	AEK26815.1	AGO44951.1	AUS84401.1	AHY04374.1	YP_277372.1	AAX13871.1	QKW88495.1	AUM82521.1	psbD	psbD	13
psbE	OG0000053	K02707	Photosynthesis	QKE31152.1	AGE93798.1	BCG67659.1	AEK26802.1	AGO44937.1	AUS84386.1	AHY04359.1	YP_277387.1	AAX13886.1	QKW88500.1	AUM82526.1	psbE	psbE	13
psbF	OG0000054	K02708	Photosynthesis	QKE31151.1	AGE93797.1	BCG67660.1	AEK26803.1	AGO44938.1	AUS84387.1	AHY04360.1	YP_277386.1	AAX13885.1	QKW88499.1	AUM82525.1	psbF	psbF	13
psbH	OG0000079	K02709	Photosynthesis	QKE31097.1	AGE93744.1	BCG67760.1	AEK26798.1	AGO44933.1	AUS84423.1	AHY04396.1	YP_277345.1	AAX13844.1	QKW88445.1	AUM82479.1	psbH	psbH	13
psbI	OG0000094	K02710	Photosynthesis	QKE31162.1	AGE93808.1	BCG67753.1	AEK26739.1	AGO44869.1	AUS84405.1	AHY04378.1	YP_277320.1	AAX13819.1	QKW88481.1	psbI	psbI	psbI	13	psbI of Tlute was detected, and added it for analaysis
psbJ	OG0000056	K02711	Photosynthesis	QKE31149.1	AGE93795.1	BCG67662.1	AEK26805.1	AGO44940.1	AUS84389.1	AHY04362.1	YP_277384.1	AAX13883.1	QKW88497.1	AUM82523.1	psbJ	psbJ	13
psbK	OG0000084	K02712	Photosynthesis	QKE31108.1	AGE93754.1	BCG67706.1	AEK26794.1	AGO44928.1	AUS84428.1	AHY04401.1	YP_277340.1	AAX13839.1	QKW88440.1	AUM82474.1	psbK	psbK	13
psbL	OG0000055	K02713	Photosynthesis	QKE31150.1	AGE93796.1	BCG67661.1	AEK26804.1	AGO44939.1	AUS84388.1	AHY04361.1	YP_277385.1	AAX13884.1	QKW88498.1	AUM82524.1	psbL	psbL	13
psbT	OG0000081	K02718	Photosynthesis	QKE31095.1	AGE93742.1	BCG67758.1	AGJ03434.1	AGO44931.1	AUS84425.1	AHY04398.2	YP_277343.1	AAX13842.1	QKW88443.1	AUM82477.1	psbT	psbT	13
psbV	OG0000048	K02720	Photosynthesis	QKE31101.1	AGE93748.1	BCG67701.1	AEK26756.1	AGO44890.1	AUS84377.1	AHY04350.1	YP_277399.1	AAX13898.1	QKW88511.1	AUM82537.1	psbV	psbV	13
psbZ	OG0000083	K02724	Photosynthesis	QKE31107.1	AGE93753.1	BCG67707.1	AEK26795.1	AGO44929.1	AUS84427.1	AHY04400.1	YP_277341.1	AAX13840.1	QKW88441.1	AUM82475.1	psbZ	psbZ	13
psaK	OG0000142	K02698	Photosynthesis			BCG67698.1											1
psbY	OG0000097	K02723	photosynthesis	QKE31141.1	AGE93787.1	BCG67686.1	AGJ03435.1	AGO44942.1	AUS84391.1	AHY04364.1	YP_277382.1	AAX13881.1	QKW88485.1	AZW07327.1			11
psbX, ORF40	OG0000103	K02722	Photosynthesis	QKE31163.1	AGE93809.1	BCG67700.1	AGJ03438.1	AGO44877.1	AUS84413.1	AHY04386.1	YP_277329.1	AAX13828.1	QKW88473.1	ORF40-add			11
chlB	OG0000118	K04039	Porphyrin and chlorophyll metabolism												chlB	chlB	2
chlI	OG0000059	K03405	Porphyrin and chlorophyll metabolism	QKE31172.1	AGE93817.1	BCG67702.1	AEK26808.1	AGO44944.1	AUS84394.1	AHY04367.1	YP_277379.1	AAX13878.1	QKW88488.1	AUM82515.1	chlI	chlI	13
chlL	OG0000119	K04037	Porphyrin and chlorophyll metabolism												chlL	chlL	2
chlN	OG0000120	K04038	Porphyrin and chlorophyll metabolism												ChlN	chlN	2
ycf47,secG	OG0000104	K03075	Protein export				AEK26788.1	AGO44921.1	AUS84434.1	AHY04407.1	YP_277353.1	AAX13852.1	QKW88432.1	AUM82466.1	ycf47	ycf47	10
secA	OG0000074	K03070	protein export	QKE31144.1	AGE93790.1	BCG67685.1	AEK26750.1	AGO44881.1	AUS84417.1	AHY04390.1	YP_277390.1	AAX13889.1	QKW88503.1	AUM82529.1	secA	secA	13
secY	OG0000035	K03076	Protein export	QKE31161.1	AGE93807.1	BCG67736.1	AEK26772.1	AGO44905.1	AUS84364.1	AHY04337.2	YP_277416.1	AAX13915.1	QKW88526.1	AUM82552.1	secY	secY	13
tatC,ycf43	OG0000072	K03118	Protein export	QKE31100.1	AGE93747.1	BCG67675.1	AEK26748.1	AGO44879.1	AUS84415.1	AHY04388.1	YP_277331.1	AAX13830.1	QKW88471.1	AUM82504.1	tatC	tatC	13
secG	OG0000141	K03075	Protein export			BCG67705.1											1
ccs1, ycf44,RF44	OG0000007	K07399	Protein processing	QKE31154.1	AGE93800.1	BCG67670.1	AEK26832.1	AGO44970.1	AUS84332.1	AHY04305.1	YP_277347.1	AAX13846.1	QKW88447.1	AUM82481.1	ccs1	ccs1	13
ycf80	OG0000098	K00856	Purine metabolism			BCG67652.1	AEK26809.1	AGO44945.1	AUS84395.1	AHY04368.1	YP_277378.1	AAX13877.1	QKW88489.1	AZW07328.1	ycf80	ycf80	11
rpl14	OG0000030	K02874	Ribosome	QKE31087.1	AGE93734.1	BCG67730.1	AEK26767.1	AGO44900.1	AUS84359.1	AHY04332.1	YP_277411.1	AAX13910.1	QKW88521.1	AUM82547.1	rpl14	rpl14	13
rpl16	OG0000028	K02878	Ribosome	QKE31085.1	AGE93732.1	BCG67728.1	AEK26765.1	AGO44898.1	AUS84357.1	AHY04330.1	YP_277409.1	AAX13908.1	QKW88519.1	AUM82545.1	rpl16	rpl16	13
rpl19	OG0000067	K02884	Ribosome	QKE31113.1	AGE93759.1	BCG67755.1	AEK26741.1	AGO44871.1	AUS84407.1	AHY04380.1	YP_277322.1	AAX13821.1	QKW88479.1	AUM82511.1	rpl19	rpl19	13
rpl2	OG0000024	K02886	Ribosome	QKE31081.1	AGE93728.1	BCG67724.1	AEK26761.1	AGO44894.1	AUS84353.1	AHY04326.1	YP_277405.1	AAX13904.1	QKW88515.1	AUM82541.1	rpl2	rpl2	13
rpl20	OG0000003	K02887	Ribosome	QKE31143.1	AGE93789.1	BCG67747.1	AEK26836.1	AGO44974.1	AUS84328.1	AHY04301.1	YP_277318.1	AAX13817.1	QKW88483.1	AZW07326.1	rpl20	rpl20	13
rpl21	OG0000091	K02888	Ribosome	QKE31131.1	AGE93777.1	BCG67765.1	AEK26837.1	AGO44975.1	AUS84327.1	AHY04300.1	YP_277319.1	AAX13818.1	QKW88482.1	rpl21	rpl21	rpl21	13	rpl21 of Tlute was detected, and added it for analaysis
rpl22	OG0000026	K02890	Ribosome	QKE31083.1	AGE93730.1	BCG67726.1	AEK26763.1	AGO44896.1	AUS84355.1	AHY04328.1	YP_277407.1	AAX13906.1	QKW88517.1	AUM82543.1	rpl22	rpl22	13
rpl23	OG0000023	K02892	Ribosome	QKE31080.1	AGE93727.1	BCG67723.1	AEK26760.1	AGO44893.1	AUS84352.1	AHY04325.1	YP_277404.1	AAX13903.1	QKW88514.1	AUM82540.1	rpl23	rpl23	13
rpl27	OG0000004	K02899	Ribosome	QKE31130.1	AGE93776.1	BCG67764.1	AEK26835.1	AGO44973.1	AUS84329.1	AHY04302.1	YP_277356.1	AAX13855.1	QKW88435.1	AUM82469.1	rpl27	rpl27	13
rpl3	OG0000093	K02906	Ribosome	QKE31079.1	AGE93726.1		AEK26759.1	AGO44892.1	AUS84351.1	AHY04324.1	YP_277403.1	AAX13902.1	QKW88513.1	AUM82539.1	rpl3	rpl3	12
rpl31	OG0000041	K02909	Ribosome	QKE31118.1	AGE93764.1	BCG67742.1	AEK26778.1	AGO44911.1	AUS84370.1	AHY04343.1	YP_277422.1	AAX13921.1	QKW88532.1	AUM82558.1	rpl31	rpl31	13
rpl33	OG0000069	K02913	Ribosome	QKE31164.1	AGE93810.1	BCG67709.1	AEK26745.1	AGO44875.1	AUS84411.1	AHY04384.1	YP_277327.1	AAX13826.1	QKW88475.1	AUM82507.1	rpl33	rpl33	13
rpl34	OG0000099	K02914	Ribosome			BCG67674.1	AEK26812.1	AGO44948.1	AUS84398.1	AHY04371.1	YP_277375.1	AAX13874.1	QKW88492.1	AUM82518.1	rpl34	rpl34	11
rpl36	OG0000036	K02919	Ribosome	QKE31123.1	AGE93769.1	BCG67737.1	AEK26773.1	AGO44906.1	AUS84365.1	AHY04338.1	YP_277417.1	AAX13916.1	QKW88527.1	AUM82553.1	rpl36	rpl36	13
rpl5	OG0000031	K02931	Ribosome	QKE31088.1	AGE93735.1	BCG67732.1	AEK26768.1	AGO44901.1	AUS84360.1	AHY04333.1	YP_277412.1	AAX13911.1	QKW88522.1	AUM82548.1	rpl5	rpl5	13
rpl6	OG0000033	K02933	Ribosome	QKE31090.1	AGE93737.1	BCG67734.1	AEK26770.1	AGO44903.1	AUS84362.1	AHY04335.1	YP_277414.1	AAX13913.1	QKW88524.1	AUM82550.1	rpl6	rpl6	13
rps10	OG0000045	K02946	Ribosome	QKE31114.1	AGE93760.1	BCG67746.1	AEK26782.1	AGO44915.1	AUS84374.1	AHY04347.1	YP_277426.1	AAX13925.1	QKW88536.1	AUM82562.1	rps10	rps10	13
rps11	OG0000038	K02967	Ribosome	QKE31121.1	AGE93767.1	BCG67739.1	AEK26775.1	AGO44908.1	AUS84367.1	AHY04340.1	YP_277419.1	AAX13918.1	QKW88529.1	AUM82555.1	rps11	rps11	13
rps12	OG0000042	K02950	Ribosome	QKE31117.1	AGE93763.1	BCG67743.1	AEK26779.1	AGO44912.1	AUS84371.1	AHY04344.1	YP_277423.1	AAX13922.1	QKW88533.1	AUM82559.1	rps12	rps12	13
rps13	OG0000037	K02952	Ribosome	QKE31122.1	AGE93768.1	BCG67738.1	AEK26774.1	AGO44907.1	AUS84366.1	AHY04339.1	YP_277418.1	AAX13917.1	QKW88528.1	AUM82554.1	rps13	rps13	13
rps14	OG0000061	K02954	Ribosome	QKE31168.1	AGE93813.1	BCG67683.1	AEK26813.1	AGO44949.1	AUS84399.1	AHY04372.1	YP_277374.1	AAX13873.1	QKW88493.1	AUM82519.1	rps14	rps14	13
rps16	OG0000060	K02959	Ribosome	QKE31128.1	AGE93774.1	BCG67679.1	AEK26811.1	AGO44947.1	AUS84397.1	AHY04370.1	YP_277376.1	AAX13875.1	QKW88491.1	AUM82517.1	rps16	rps16	13
rps17	OG0000029	K02961	Ribosome	QKE31086.1	AGE93733.1	BCG67729.1	AEK26766.1	AGO44899.1	AUS84358.1	AHY04331.1	YP_277410.1	AAX13909.1	QKW88520.1	AUM82546.1	rps17	rps17	13
rps18	OG0000070	K02963	Ribosome	QKE31165.1	AGE93811.1	BCG67710.1	AEK26746.1	AGO44876.1	AUS84412.1	AHY04385.1	YP_277328.1	AAX13827.1	QKW88474.1	AUM82506.1	rps18	rps18	13
rps19	OG0000025	K02965	Ribosome	QKE31082.1	AGE93729.1	BCG67725.1	AEK26762.1	AGO44895.1	AUS84354.1	AHY04327.1	YP_277406.1	AAX13905.1	QKW88516.1	AUM82542.1	rps19	rps19	13
rps2	OG0000014	K02967	Ribosome	QKE31137.1	AGE93783.1	BCG67715.1	AEK26823.1	AGO44959.1	AUS84342.1	AHY04315.2	YP_277364.1	AAX13863.1	QKW88458.1	AUM82491.1	rps2	rps2	13
rps3	OG0000027	K02982	Ribosome	QKE31084.1	AGE93731.1	BCG67727.1	AEK26764.1	AGO44897.1	AUS84356.1	AHY04329.1	YP_277408.1	AAX13907.1	QKW88518.1	AUM82544.1	rps3	rps3	13
rps4	OG0000015	K02986	Ribosome	QKE31098.1	AGE93745.1	BCG67761.1	AEK26824.1	AGO44960.1	AUS84343.1	AHY04316.1	YP_277363.1	AAX13862.1	QKW88457.1	AUM82490.1	rps4	rps4	13
rps5	OG0000034	K02988	Ribosome	QKE31091.1	AGE93738.1	BCG67735.1	AEK26771.1	AGO44904.1	AUS84363.1	AHY04336.2	YP_277415.1	AAX13914.1	QKW88525.1	AUM82551.1	rps5	rps5	13
rps6	OG0000052	K02990	Ribosome	QKE31124.1	AGE93770.1	BCG67671.1	AEK26754.1	AGO44886.1	AUS84384.1	AHY04357.1	YP_277393.1	AAX13892.1	QKW88505.1	AUM82531.1	rps6	rps6	13
rps7	OG0000043	K02992	Ribosome	QKE31116.1	AGE93762.1	BCG67744.1	AEK26780.1	AGO44913.1	AUS84372.1	AHY04345.1	YP_277424.1	AAX13923.1	QKW88534.1	AUM82560.1	rps7	rps7	13
rps8	OG0000032	K02967	Ribosome	QKE31089.1	AGE93736.1	BCG67733.1	AEK26769.1	AGO44902.1	AUS84361.1	AHY04334.1	YP_277413.1	AAX13912.1	QKW88523.1	AUM82549.1	rps8	rps8	13
rps9	OG0000040	K02996	Ribosome	QKE31119.1	AGE93765.1	BCG67741.1	AEK26777.1	AGO44910.1	AUS84369.1	AHY04342.1	YP_277421.1	AAX13920.1	QKW88531.1	AUM82557.1	rps9	rps9	13
rpl11	OG0000145	K02867	Ribosome			BCG67668.1											1
rpl1	OG0000144	K02863	Ribosome			BCG67669.1											1
rps20	OG0000140	K02968	Ribosome			BCG67711.1											1
rpl24	OG0000139	K02895	Ribosome			BCG67731.1											1
ycf65	OG0000107	K19032	Ribosome				AEK26810.2	AGO44946.1	AUS84396.1	AHY04369.2	YP_277377.1	AAX13876.1	QKW88490.1	AUM82516.1			8
dnaK	OG0000022	K04043	RNA degradation	QKE31176.1	AGE93821.1	BCG67722.1	AEK26758.1	AGO44891.1	AUS84350.1	AHY04323.1	YP_277401.1	AAX13900.1	QKW88512.1	AUM82538.1	dnaK	dnaK	13
groEL	OG0000073	K04077	RNA degradation	QKE31132.1	AGE93778.1	BCG67699.1	AEK26749.1	AGO44880.1	AUS84416.1	AHY04389.2	YP_277332.1	AAX13831.1	QKW88470.1	AUM82503.1	groEL	groEL	13
rpoA	OG0000039	K03040	RNA polymerase	QKE31120.1	AGE93766.1	BCG67740.1	AEK26776.1	AGO44909.1	AUS84368.1	AHY04341.1	YP_277420.1	AAX13919.1	QKW88530.1	AUM82556.1	rpoA	rpoA	13
rpoB	OG0000011	K03043	RNA polymerase	QKE31140.1	AGE93786.1	BCG67712.1	AEK26827.1	AGO44963.1	AUS84339.1	AHY04312.2	YP_277360.1	AAX13859.1	QKW88454.1	AUM82487.1	rpoB	rpoB	13
rpoC1	OG0000012	K03046	RNA polymerase	QKE31139.1	AGE93785.1	BCG67713.1	AEK26826.1	AGO44962.1	AUS84340.1	AHY04313.2	YP_277361.1	AAX13860.1	QKW88455.1	AUM82488.1	rpoC1	rpoC1	13
rpoC2	OG0000013	K03046	RNA polymerase	QKE31138.1	AGE93784.1	BCG67714.1	AEK26825.2	AGO44961.1	AUS84341.1	AHY04314.1	YP_277362.1	AAX13861.1	QKW88456.1	AUM82489.1	rpoC2	rpoC2	13
rpoZ	OG0000128	K03060	RNA polymerase	QKE31112.1	AGE93758.1												2
ycf19	OG0000095	K02221	Secretion system	QKE31072.1	AGE93826.1	BCG67680.1	AEK26744.1	AGO44874.1	AUS84410.1	AHY04383.1	YP_277325.1	AAX13824.1	QKW88476.1	AUM82508.1	ycf19	ycf19	13
thiS,ycf40	OG0000108	K03154	Sulfur relay system						AUS84436.1	AHY04409.1	YP_277351.1	AAX13850.1	QKW88430.1	AUM82464.1	thiS	thiS	8
thiG	OG0000106	K03149	Thiamine metabolism						AUS84393.1	AHY04366.1	YP_277380.1	AAX13879.1	QKW88487.1	AUM82514.1	thiG	thiG	8
tufA	OG0000044	K02358	Translation factors	QKE31115.1	AGE93761.1	BCG67745.1	AEK26781.1	AGO44914.1	AUS84373.1	AHY04346.1	YP_277425.1	AAX13924.1	QKW88535.1	AUM82561.1	tufA	tufA	13
ycf27,orf27,trg1,ompR	OG0000092	K11329	Two-component system	QKE31177.1	AGE93822.1	BCG67767.1	AEK26828.1	AGO44964.1	AUS84338.1	AHY04311.1	YP_277359.1	AAX13858.1	QKW88453.1	ycf27	ycf27	ycf27	13	ycf27 of Tlute was detected, and added it for analaysis
dfr,ycf26	OG0000109	K07769	Two-component system			BCG67756.1					YP_277392.1	AAX13891.1	QKW88504.1	AUM82530.1			5
ccsA	OG0000050	*	Unknown	QKE31102.1	AGE93749.1	BCG67697.1	AEK26801.1	AGO44936.1	AUS84381.1	AHY04354.1	YP_277395.1	AAX13894.1	QKW88507.1	AUM82533.1	ccsA	ccsA	13
psbN	OG0000080	K02715	Unknown	QKE31096.1	AGE93743.1	BCG67759.1	AEK26797.1	AGO44932.1	AUS84424.1	AHY04397.1	YP_277344.1	AAX13843.1	QKW88444.1	AUM82478.1	psbN	psbN	13
rbcR,lysR	OG0000057	*	Unknown	QKE31142.1	AGE93788.1	BCG67687.1	AEK26806.1	AGO44941.1	AUS84390.1	AHY04363.1	YP_277383.1	AAX13882.1	QKW88484.1	AUM82512.1	rbcR	rbcR	13
ycf60,orf161	OG0000066	*	Unknown	QKE31125.1	AGE93771.1	BCG67672.1	AEK26740.2	AGO44870.1	AUS84406.1	AHY04379.1	YP_277321.1	AAX13820.1	QKW88480.1	AZW07325.1	ycf60	ycf60	13
ycf12,psb30	OG0000078	*	Unknown	QKE31180.1	AGE93830.1	BCG67664.1	AEK26790.1	AGO44924.1	AUS84422.1	AHY04395.1	YP_277335.1	AAX13834.1	QKW88436.1	AUM82470.1	ycf12	ycf12	13
ycf20	OG0000105	*	Unknown			BCG67696.1			AUS84379.1	AHY04352.1	YP_277397.1	AAX13896.1	QKW88509.1	AUM82535.1	Ycf20	ycf20	9
ycf24	OG0000068	K09014	Unknown	QKE31147.1	AGE93793.1	BCG67688.1	AEK26743.1	AGO44873.1	AUS84409.1	AHY04382.1	YP_277324.1	AAX13823.1	QKW88477.1	AUM82509.1	ycf24	ycf24	13
ycf3	OG0000062	*	Unknown	QKE31146.1	AGE93792.1	BCG67677.1	AEK26814.1	AGO44950.1	AUS84400.1	AHY04373.1	YP_277373.1	AAX13872.1	QKW88494.1	AUM82520.1	ycf3	ycf3	13
ycf35	OG0000101	*	Unknown			BCG67656.1	AEK26753.1	AGO44885.1	AUS84418.1	AHY04391.1	YP_277333.1	AAX13832.1	QKW88468.1	AUM82501.1	ycf35	ycf35	11
ycf39	OG0000046	*	Unknown	QKE31167.1	AGE93829.1	BCG67667.1	AEK26738.2	AGO44868.1	AUS84375.1	AHY04348.1	YP_277427.1	AAX13926.1	QKW88537.1	AZW07322.1	ycf39	ycf39	13
ycf4	OG0000010	*	Unknown	QKE31111.1	AGE93757.1	BCG67682.1	AEK26829.1	AGO44965.1	AUS84337.1	AHY04310.1	YP_277358.1	AAX13857.1	QKW88452.1	AUM82486.1	ycf4	ycf4	13
ycf45	OG0000002	*	Unknown	QKE31078.1	AGE93827.1	BCG67750.1	AEK26752.1	AGO44884.1	AUS84385.1	AHY04358.1	YP_277334.1	AAX13833.1	QKW88467.1	AUM82500.1	ycf45	ycf45	13
ycf46	OG0000100	*	Unknown			BCG67673.1	AEK26742.1	AGO44872.1	AUS84408.1	AHY04381.1	YP_277323.1	AAX13822.1	QKW88478.1	AUM82510.1	ycf46	ycf46	11
ycf55	OG0000102	*	Unknown			BCG67690.1	AEK26830.1	AGO44967.1	AUS84335.1	AHY04308.2	YP_277350.1	AAX13849.1	QKW88450.1	AUM82484.1	ycf55		10
orf100	OG0000146	*	Unknown			BCG67655.1											1
orf116	OG0000138	*	Unknown			BCG67751.1											1
orf180	OG0000137	*	Unknown			BCG67763.1											1
orf109	OG0000136	*	Unknown			BCG67766.1											1
orf76	OG0000134	*	Unknown											AZW07324.1			1
ycf27(tlute)	OG0000135	*	Unknown											AZW07323.1			1	orignlally annotated as ycf27
orf154	OG0000110	*	Unknown						AUS84378.1	AHY04351.1							2
orf33	OG0000111	*	Unknown								YP_277316.1	AAX13815.1					2
orf71	OG0000112	*	Unknown								YP_277317.1	AAX13816.1					2
orf32	OG0000113	*	Unknown								YP_277326.1	AAX13825.1					2
orf35	OG0000114	*	Unknown								YP_277336.1	AAX13835.1					2
orf46	OG0000115	*	Unknown								YP_277391.1	AAX13890.1					2
orf132	OG0000116	*	Unknown								GUA	GUA					2
orf42	OG0000117	*	Unknown								YP_277402.1	AAX13901.1					2
orf92	OG0000121	*	Unknown	QKE31071.1	AGE93720.1												2
orf66	OG0000122	*	Unknown	QKE31073.1	AGE93721.1												2
orf208	OG0000123	*	Unknown	QKE31074.1	AGE93722.1												2
orf140	OG0000124	*	Unknown	QKE31075.1	AGE93723.1												2
orf69	OG0000125	*	Unknown	QKE31076.1	AGE93724.1												2
ycf66	OG0000126	*	Unknown	QKE31106.1	AGE93828.1												2
petL_2	OG0000127	*	Unknown	QKE31110.1	AGE93756.1												2
orf489	OG0000129	*	Unknown	QKE31153.1	AGE93799.1												2
orf70	OG0000130	*	Unknown	QKE31169.1	AGE93814.1												2
orf84	OG0000131	*	Unknown	QKE31181.1	AGE93825.1												2

## Sheet: Table_S4
Supplementary Table S4. Distribution of eukaryotic LIPOR genes obtained from GenBank.
The 'Count number' indicates the number of strains in which the presence or absence of the LIPOR gene has been verified.
Phylum	Class	Order	genus	count number	chlB	chlL	chlN	Note
Haptophyte	Coccolithophyceae	Coccolithales	Ochrosphaera	5	5	5	5	LIPOR genes were confirmed by PCR
			Chrysotila	4	3	4	4	LIPOR genes were confirmed by PCR
		Isochrysidales	Ruttnera	7	2	3	3	LIPOR genes were confirmed by PCR
			Emiliania	2	0	0	0
			Isochrysis	1	0	0	0
			Tisochrysis	1	0	0	0
		Prymnesidales	Chrysochromulina	2	0	0	0
		Phaeocystales	Phaeocystis	2	0	0	0
	Rappephyceae	Pavlomulinales	Pavlomulina	1	0	0	0
	Pavlovophyceae	Pavlovales	Diacronema	3	0	0	0
Cryptophyceae	Cryptophyceae	Cryptomonadales		11	10	4	8
		Pyrenomonadales		11	6(2)	3(2)	7(2)	The numbers inside the parentheses represents the counts of pseudogenized genes. (Kim et al. 2017)
		Goniomonadophyceae		0	0	0	0
		Katablepharidophyceae		0	0	0	0
Stramenopiles	Raphidophyceae	Chattonellales		1	1	1	1
		Raphidophyceae incertae sedis		1	1	0	1
	Xanthophyceae	Vaucheriales		1	1	1	1
	Phaeophyceae	Desmarestiales		1	1	0	1
		Dictyotales		1	1	1	1
		Ectocarpales		7	7	6	7
		Fucales		7	7	6	6
		Laminariales		7	6	5	7
		Sphacelariales		1	1	0	1
	Eustigmatophyceae	Eustigmatales		19	19	17	18
	Mediophyceae	Toxariales		1	1	1	1
	Bolidophyceae	Parmales		1	1	1	1
	Dictyochophyceae	Rhizochromulinales		1	1	1	1
	Pelagophyceae	Pelagomonadales		1	1	1	1
Alveolate	Dinophyceae	Suessiales		1	1	0	1
		Peridiniales		1	0	1	0
	incertaesedis			3	3	3	3
Rhodophyte	Cyanidiophyceae	Cyanidiales		1	1	1	1
	Bangiophyceae	Bangiales		13	13	13	13
	Stylonematophyceae	Stylonematales		9	9	9	9
	Florideophyceae	Corallinales		7	7	7	7
		Hapalidiales		3	3	3	3
		Rhodogorgonales		2	2	2	2
		Sporolithales		1	1	1	1
		Hildenbrandiales		3	3	3	3
		Acrochaetiales		1	1	1	1
		Nemaliales		16	16	16	16
		Palmariales		3	3	3	3
		Thoreales		3	3	3	3
Glaucophyte	Glaucophyceae	Glaucocystales		6	6	6	6
		Gloeochaetales		2	2	2	2
Cercozoa	Filosa	Aconchulinida		3	3	3	3
Chlorophyta	Chlorodendrophyceae	Chlorodendrales		1	1	1	1
	Chlorophyceae	Chlorophyceae incertae sedis		15	1	1	15
		Chaetopeltidales		13	3	3	13
		Chaetophorales		13	13	11	3
		Chlamydomonadales		142	54	52	142
		Sphaeropleales		42	42	39	7
		Oedogoniales		8	3	3	8
	Chloropicophyceae	Chloropicales		12	12	12	5
	Mamiellophyceae	Dolichomastigales		1	1	1	1
		Dolichomastigales incertae sedis		1	1	1	1
	Nephroselmidophyceae	Nephroselmidales		2	2	2	1
	Pyramimonadophyceae	Pseudoscourfieldiales		1	0	1	1
		Pyramimonadales		3	2	2	3
	Trebouxiophyceae	Chlorellales		22	22	21	5
		Microthamniales		2	2	2	1
		Prasiolales		6	6	6	1
		Trebouxiales		6	6	6	2
		Trebouxiophyceae Incertae Sedis		11	11	8	1
		Watanabeales		1	1	1	1
	Ulvophyceae	Dasycladales		9	8	9	4
		Bryopsidales		50	50	47	2
		Ignatiales		43	1	1	43
		Oltmannsiellopsidales		2	2	2	1
		Trentepohliales		7	2	2	7
		Ulotrichales		1	1	1	1
	Unclassified	Unclassified		54	1	54	1
Prasinodermatophyta	Prasinodermatophyceae	Prasinodermatales		2	2	2	2
Prasinodermatophyta	Palmophyllophyceae	Prasinococcales		69	1	1	69
Streptophyta	Anthocerotopsida	Anthocerotales		4	2	4	1
	Bryopsida	Dicranales		3	2	2	3
		Diphysciales		24	1	1	24
		Funariales		51	2	1	51
		Hypnales		23	9	7	23
		Orthotrichales		5	5	5	1
		Pottiales		2	2	2	1
		Splachnales		2	1	1	2
	Charophyceae	Charales		11	2	2	11
	Chlorokybophyceae	Chlorokybales		8	1	1	8
	Coleochaetophyceae	Coleochaetales		2	2	2	1
	Cycadopsida	Cycadales		15	15	10	8
	Ginkgoopsida	Ginkgoales		5	3	3	5
	Gnetopsida	Ephedrales		7	7	1	5
	Jungermanniopsida	Jungermanniales		6	6	3	1
		Metzgeriales		7	7	7	6
		Pelliales		3	1	1	3
		Porellales		6	6	4	6
		Ptilidiales		1	1	1	1
	Klebsormidiophyceae	Klebsormidiales		7	5	4	7
	Leiosporocerotopsida	Leiosporocerotales		2	1	1	2
	Lycopodiopsida	Isoetales		7	7	5	2
		Lycopodiales		7	7	6	3
		Selaginellales		19	18	19	3
	Marchantiopsida	Marchantiales		6	5	6	5
	Mesostigmatophyceae	Mesostigmatales		5	1	1	5
	Pinopsida	Araucariales		31	31	21	1
		Cupressales		301	87	79	301
		Pinales		104	104	42	2
	Polypodiopsida	Cyatheales		8	8	6	6
		Equisetales		4	4	2	2
		Gleicheniales		2	2	2	1
		Hymenophyllales		5	5	4	1
		Osmundales		6	4	2	6
		Marattiales		3	3	3	1
		Ophioglossales		5	4	5	0
		Polypodiales		155	91	155	9
	Polypodiopsida	Schizaeales		11	5	5	11
	Polytrichopsida	Salviniales		10	10	7	5
		Polytrichales		16	2	1	16
	Sphagnopsida	Sphagnales		20	20	15	1
	Takakiopsida	Takakiales		1	1	1	1
	Tetraphidopsida	Tetraphidales		2	1	1	2
	Zygnematophyceae	Zygnematales		8	8	8	5
		Desmidiales		8	5	5	8

## Sheet: Table_S5
Supplementary Table S5. List of strain for DNA extraction.
no	Strains
1	Ochrosphaera neapolitana A15280
2	Ochrosphaera neapolitana CCAC 3688 B
3	Ochrosphaera neapolitana NIES-1395
4	Ochrosphaera neapolitana NIES-1964
5	Ochrosphaera neapolitana UTEX LB-1722
6	Chrysotila stiptata A12,964
7	Chrysotila stiptata A13,110
8	Chrysotila stiptata A13,112
9	Chrysotila stiptata A13,147
10	Ruttnella lamellosa A12,715
11	Ruttnera lamellosa A13,109
12	Ruttnera lamellosa A13,130
13	Diacronema sp. A13,432
